# Supplementary material for: Comparison of three assembly strategies for a heterozygous seedless grapevine genome assembly
Source: BMC Genomics. 2018 Jan 17;19:57. doi: 10.1186/s12864-018-4434-2 (PMC5773036; doi:10.1186/s12864-018-4434-2)
Supplement: Supplementary file 1 — Assembly statistics for four Vitis vinifera ‘Sultanina’ de novo assemblies. a: Assembly statistics for four Vitis vinifera ‘Sultanina’ de novo assemblies. All assemblies evaluated using Assemblathon metrics and scaffold size limited to 1 kbp. b: Assembly statistics for PLAT*_GC assembly steps. All assemblies were evaluated using Assemblathon metrics and scaffold size limited to 1kbp. c: Assembly statistics for four Vitis vinifera ‘Sultanina’ de novo assemblies. All full assemblies (scaffold ≥ 500 nt) were evaluated using Assemblathon metrics. (XLSX 21 kb) [file 12864_2018_4434_MOESM1_ESM.xlsx]

## Sheet: 1a
Additional file 1a: Assembly statistics for the three Platanus based Vitis vinifera ‘Sultanina’ de novo assemblies in comparison with the AP assembly. All assemblies evaluated using assemblathon metrics and scaffold size limited to 1K.
Details	AP	PLAT_d	MERGE	PLAT*_GC
Number of scaffolds	17920	24112	22566	23981
Total size of scaffolds	472715607	540637988	542245619	522430188
Total scaffold length as percentage of assumed genome size	0.972	1.112	1.115	1.075
Useful amount of scaffold sequences (>=25K nt)	380089518	429553600	441253698	411907091
% of estimated genome that is useful	0.782	0.883	0.908	0.847
Longest scaffold	902952	890421	890421	898256
Shortest scaffold	1000	1000	1000	1000
Number of scaffolds >1K nt	17,918 (100.0%)	24,099 (99.9%)	22,554 (99.9%)	23,962 (99.9%)
Number of scaffolds > 10K nt	8,129 (45.4%)	9,512 (39.4%)	8,897 (39.4%)	9,251 (38.6%)
Number of scaffolds > 100K nt	1,101 (6.1%)	1,214 (5.0%)	1,302 (5.8%)	1,132 (4.7%)
Number of scaffolds > 1M nt	0	0	0	0
Number of scaffolds > 10M nt	0	0	0	0
Mean scaffold size	26379	22422	24029	21785
Median scaffold size	8161	5691	5635	5495
N50 scaffold length	78751	72490	82589	71610
L50 scaffold count	1539	1948	1726	1910
NG50 scaffold length	75014	83858	95278	78173
LG50 scaffold count	1627	1598	1411	1669
N50 scaffold - NG50 scaffold length difference	3737	11368	12689	6563
scaffold %A	29.21	30.73	30.78	32.55
scaffold %C	15.34	16.05	16.08	16.94
scaffold %G	15.35	16.08	16.12	16.98
scaffold %T	29.19	30.55	30.61	32.33
scaffold %N	10.68	6.6	6.41	1.2
scaffold %non-ACGTN	0.23	0	0	0
Number of scaffold non-ACGTN nt	1095899	0	9380	0
Percentage of assembly in scaffolded contigs	0.957	0.926	0.933	0.552
Percentage of assembly in unscaffolded contigs	0.043	0.074	0.067	0.448
Average number of contigs per scaffold	3.8	3.1	3.2	1.4
Average length of break (>25 Ns) between contigs in scaffold	1002	688	696	742
Number of contigs	68261	75914	72375	32394
Number of contigs in scaffolds	62855	65362	62706	14965
Number of contigs not in scaffolds	5406	10552	9669	17429
Total size of contigs	422246899	504983104	507532228	516181846
Longest contig	288471	284317	294360	589020
Shortest contig	7	1	1	75
Number of contigs > 1K nt	57,179 (83.8%)	63,984 (84.3%)	60,585 (83.7%)	31,328 (96.7%)
Number of contigs > 10K nt	11,225 (16.4%)	14,739 (19.4%)	14,688 (20.3%)	10,780 (33.3%)
Number of contigs > 100K nt	102 (0.1%)	81 (0.1%)	108 (0.1%)	850 (2.6%)
Number of contigs > 1M nt	0	0	0	0
Number of contigs > 10M nt	0	0	0	0
Mean contig size	6186	6652	7013	15934
Median contig size	2075	2646	2577	4314
N50 contig length	16738	15913	17797	51423
L50 contig count	6339	8407	7570	2648
NG50 contig length	13154	16778	18795	56012
LG50 contig count	8493	7831	6986	2369
N50 contig - NG50 contig length difference	3584	865	998	4589
contig %A	32.7	32.9	32.88	32.94
contig %C	17.18	17.18	17.18	17.15
contig %G	17.18	17.21	17.22	17.19
contig %T	32.68	32.7	32.71	32.72
contig %N	0	0.01	0.01	0
contig %non-ACGTN	0.26	0	0	0
Number of contig non-ACGTN nt	1095899	0	9380	0

## Sheet: 1b
Additional file 1b. Assembly statistics for PLAT*_GC assembly steps. All assemblies evaluated using assemblathon metrics and scaffold size limited to 1K.
Details	Platanus assembly with changing parameters	After first round of GapCloser	After second round of GapCloser (PLAT*_GC assembly)
Number of scaffolds	23970	23979	23981
Total size of scaffolds	521698494	522303726	522430188
Total scaffold length as percentage of assumed genome size	1.073	1.074	1.075
Useful amount of scaffold sequences (>=25K nt)	411170417	411755817	411907091
% of estimated genome that is useful	0.846	0.847	0.847
Longest scaffold	896845	897986	898256
Shortest scaffold	1000	1000	1000
Number of scaffolds >1K nt	23,952 (99.9%)	23,961 (99.9%)	23,962 (99.9%)
Number of scaffolds > 10K nt	9,257 (38.6%)	9,251 (38.6%)	9,251 (38.6%)
Number of scaffolds > 100K nt	1,133 (4.7%)	1,131 (4.7%)	1,132 (4.7%)
Number of scaffolds > 1M nt	0	0	0
Number of scaffolds > 10M nt	0	0	0
Mean scaffold size	21765	21782	21785
Median scaffold size	5504	5500	5495
N50 scaffold length	71418	71588	71610
L50 scaffold count	1911	1910	1910
NG50 scaffold length	77965	78131	78173
LG50 scaffold count	1674	1669	1669
N50 scaffold - NG50 scaffold length difference	6547	6543	6563
scaffold %A	30.73	32.46	32.55
scaffold %C	16	16.9	16.94
scaffold %G	16.04	16.14	16.98
scaffold %T	30.51	32.24	32.33
scaffold %N	6.71	1.47	1.2
scaffold %non-ACGTN	0	0	0
Number of scaffold non-ACGTN nt	0	0	0
Percentage of assembly in scaffolded contigs	0.921	0.63	0.552
Percentage of assembly in unscaffolded contigs	0.079	0.37	0.448
Average number of contigs per scaffold	3	1.4	1.4
Average length of break (>25 Ns) between contigs in scaffold	722	721	742
Number of contigs	72401	34566	32394
Number of contigs in scaffolds	61634	18053	14965
Number of contigs not in scaffolds	10767	16513	17429
Total size of contigs	486702275	514663491	516181846
Longest contig	274027	497679	589020
Shortest contig	0	53	75
Number of contigs > 1K nt	62,238 (86.0%)	33,309 (96.4%)	31,328 (96.7%)
Number of contigs > 10K nt	14,302 (19.8%)	11,203 (32.4%)	10,780 (33.3%)
Number of contigs > 100K nt	78 (0.1%)	761 (2.2%)	850 (2.6%)
Number of contigs > 1M nt	0	0	0
Number of contigs > 10M nt	0	0	0
Mean contig size	6722	14889	15934
Median contig size	2683	4183	4314
N50 contig length	15783	46637	51423
L50 contig count	8200	2894	2648
NG50 contig length	15806	50517	56012
LG50 contig count	8184	2600	2369
N50 contig - NG50 contig length difference	23	3880	4589
contig %A	32.94	32.94	32.94
contig %C	17.16	17.15	17.15
contig %G	17.19	17.19	17.19
contig %T	32.71	32.72	32.72
contig %N	0.01	0.01	0
contig %non-ACGTN	0	0	0
Number of contig non-ACGTN nt	0	0	0

## Sheet: 1c
Additional file 1c.1: Assembly statistics for the three Platanus based Vitis vinifera ‘Sultanina’ de novo assemblies in comparison with the AP assembly. All full assemblies were evaluated using assemblathon metrics without scaffold size limitations.						Additional file 1c.2: Assembly statistics for PLAT*_GC assembly steps. All full assemblies evaluated using assemblathon metrics and not limiting scaffold size.
Details	AP	PLAT_d	MERGE	PLAT*_GC		Details	Platanus assembly with changing parameters	After first round of GapCloser	After second round of GapCloser (PLAT*_GC assembly)
Number of scaffolds	17951	53768	51226	56872		Number of scaffolds	56873	56872	56872
Total size of scaffolds	472745447	560605763	561516443	544508049		Total size of scaffolds	543780529	544380465	544508049
Total scaffold length as percentage of assumed genome size	0.972	1.153	1.155	1.12		Total scaffold length as percentage of assumed genome size	1.118	1.12	1.12
Useful amount of scaffold sequences (>=25K nt)	380089518	429553600	441253698	411907091		Useful amount of scaffold sequences (>=25K nt)	411170417	411755817	411907091
% of estimated genome that is useful	0.782	0.883	0.908	0.847		% of estimated genome that is useful	0.846	0.847	0.847
Longest scaffold	902952	890421	890421	898256		Longest scaffold	896845	897986	898256
Shortest scaffold	897	500	500	500		Shortest scaffold	500	500	500
Number of scaffolds > 1K nt	17,918 (99.8%)	24,099 (44.8%)	22,554 (44.0%)	23,962 (42.1%)		Number of scaffolds >1K nt	23,952 (42.1%)	23,961 (42.1%)	23,962 (42.1%)
Number of scaffolds > 10K nt	8,129 (45.3%)	9,512 (17.7%)	8,897 (17.4%)	9,251 (16.3%)		Number of scaffolds > 10K nt	9,257 (16.3%)	9,251 (16.3%)	9,251 (16.3%)
Number of scaffolds > 100K nt	1,101 (6.1%)	1,214 (2.3%)	1,302 (2.5%)	1,132 (2.0%)		Number of scaffolds > 100K nt	1,133 (2.0%)	1,131 (2.0%)	1,132 (2.0%)
Number of scaffolds > 1M nt	0	0	0	0		Number of scaffolds > 1M nt	0	0	0
Number of scaffolds > 10M nt	0	0	0	0		Number of scaffolds > 10M nt	0	0	0
Mean scaffold size	26335	10426	10962	9574		Mean scaffold size	9561	9572	9574
Median scaffold size	8137	858	846	821		Median scaffold size	821	821	821
N50 scaffold length	78736	68956	78323	67662		N50 scaffold length	67575	67643	67662
L50 scaffold count	1540	2089	1847	2069		L50 scaffold count	2070	2069	2069
NG50 scaffold length	75014	83858	95278	78173		NG50 scaffold length	77965	78131	78173
LG50 scaffold count	1627	1598	1411	1669		LG50 scaffold count	1674	1669	1669
N50 scaffold - NG50 scaffold length difference	3722	14902	16955	10511		N50 scaffold - NG50 scaffold length difference	10390	10488	10511
scaffold %A	29.21	30.77	30.81	32.55		scaffold %A	30.78	32.47	32.55
scaffold %C	15.34	16.07	16.1	16.95		scaffold %C	16.04	16.91	16.95
scaffold %G	15.35	16.11	16.15	17.01		scaffold %G	16.08	16.96	17.01
scaffold %T	29.19	30.57	30.63	32.32		scaffold %T	30.55	32.24	32.32
scaffold %N	10.68	6.49	6.31	1.17		scaffold %N	6.55	1.43	1.17
scaffold %non-ACGTN	0.23	0	0	0		scaffold %non-ACGTN	0	0	0
Number of scaffold non-ACGTN nt	1095929	0	9382	0		Number of scaffold non-ACGTN nt	0	0	0
Percentage of assembly in scaffolded contigs	0.957	0.898	0.906	0.531		Percentage of assembly in scaffolded contigs	0.889	0.606	0.531
Percentage of assembly in unscaffolded contigs	0.043	0.102	0.094	0.469		Percentage of assembly in unscaffolded contigs	0.111	0.394	0.469
Average number of contigs per scaffold	3.8	2.1	2.1	1.2		Average number of contigs per scaffold	1.9	1.2	1.2
Average length of break (>25 Ns) between contigs in scaffold	1002	642	649	677		Average length of break (>25 Ns) between contigs in scaffold	671	661	1.2
Number of contigs	68294	110262	105715	66225		Number of contigs	109895	68576	66225
Number of contigs in scaffolds	62859	74236	71557	16843		Number of contigs in scaffolds	70386	20277	16843
Number of contigs not in scaffolds	5435	36026	34158	49382		Number of contigs not in scaffolds	39509	48299	49382
Total size of contigs	422276629	524283204	526136441	538175411		Total size of contigs	508167628	536638303	538175411
Longest contig	288417	284317	294360	589020		Longest contig	274027	497679	589020
Shortest contig	7	1	1	53		Shortest contig	0	53	53
Number of contigs > 1K nt	57,179 (83.7%)	63,984 (58.0%)	60,585 (57.3%)	31,328 (47.3%)		Number of contigs > 1K nt	62,238 (56.6%)	33,309 (48.6%)	31,328 (47.3%)
Number of contigs > 10K nt	11,225 (16.4%)	14,739 (13.4%)	14,688 (13.9%)	10,780 (16.3%)		Number of contigs > 10K nt	14,302 (13.0%)	11,203 (16.3%)	10,780 (16.3%)
Number of contigs > 100K nt	102 (0.1%)	81 (0.1%)	108 (0.1%)	850 (1.3%)		Number of contigs > 100K nt	78 (0.1%)	761 (1.1%)	850 (1.3%)
Number of contigs > 1M nt	0	0	0	0		Number of contigs > 1M nt	0 0.0%	0 0.0%	0 0.0%
Number of contigs > 10M nt	0	0	0	0		Number of contigs > 10M nt	0 0.0%	0 0.0%	0 0.0%
Mean contig size	6183	4755	4977	8126		Mean contig size	4624	7825	8126
Median contig size	2075	1306	1269	912		Median contig size	1236	951	912
N50 contig length	16737	15113	16971	48038		N50 contig length	14927	44087	48038
L50 contig count	6340	9029	8105	2870		L50 contig count	8899	3136	2870
NG50 contig length	13154	16778	18795	56012		NG50 contig length	15806	50517	56012
LG50 contig count	8493	7831	6986	2369		LG50 contig count	8184	2600	2369
N50 contig - NG50 contig length difference	3583	1665	1824	7974		N50 contig - NG50 contig length difference	879	6430	7974
contig %A	32.7	32.9	32.89	32.94		contig %A	32.93	32.94	32.94
contig %C	17.18	17.18	17.18	17.15		contig %C	17.16	17.15	17.15
contig %G	17.18	17.22	17.23	17.21		contig %G	17.21	17.2	17.21
contig %T	32.68	32.69	32.69	32.7		contig %T	32.69	32.7	32.7
contig %N	0	0.01	0.01	0.01		contig %N	0.01	0.01	0.01
contig %non-ACGTN	0.26	0	0	0		contig %non-ACGTN	0	0	0
Number of contig non-ACGTN nt	1095929	0	9382	0		Number of contig non-ACGTN nt	0	0	0
