# Supplementary material for: Comparison of three assembly strategies for a heterozygous seedless grapevine genome assembly
Source: BMC Genomics. 2018 Jan 17;19:57. doi: 10.1186/s12864-018-4434-2 (PMC5773036; doi:10.1186/s12864-018-4434-2)
Supplement: Supplementary file 3 — Functional characterization of predicted genes for the four assemblies using Blast2GO, BLASTX and BLASTP. (XLSX 11 kb) [file 12864_2018_4434_MOESM3_ESM.xlsx]

## Sheet: Sheet1
Additional File 3. Functional characterization of predicted genes for for the three Platanus based Vitis vinifera ‘Sultanina’ de novo assemblies in comparison with the AP assembly using Blast2GO, BLASTX and BLASTP. AP is highlighted in gray and PLAT*_GC in bold.
a. Number of V. vinifera (PN400024, 12X.v2, VCOST.v3) specific BLASTP hits for all assemblies predicted genes.
	AP	PLAT_d	MERGE	PLAT*_GC
Total Number of protein sequences	26515	30433	30346	30544
#BLASTP Hits with V. vinifera (V3) only	26427	30353	30252	30436
# with no hit to V. vinifera (V3)	88	80	94	108
#BLASTP Hits of no hit V. vinifera (V3) to NCBI	13	11	16	18
# with no BLASTP hit in NCBI	75	69	78	90
b. Enzyme classification of predicted genes for all assemblies.
	AP	PLAT_d	MERGE	PLAT*_GC
Oxidoreductases	660	475	583	739
Transferases	1194	998	974	1291
Hydrolases	1841	1244	1763	2015
Lyases	204	146	204	204
Isomerases	170	127	145	181
Ligases	154	114	158	190
Total	4223	3104	3827	4620
c. Number of sequences assigned to gene ontology (GO) categories for each assembly.
	AP	PLAT_d	MERGE	PLAT*_GC
Biological Process	34611	26575	26538	36625
Molecular Function	20597	12758	19300	22133
Cellular component	28364	25448	16332	30394
d. Number of predicted genes functionally characterized using InterPro database.
	AP	PLAT_d	MERGE	PLAT*_GC
Total Number of coding sequences	26515	30433	30346	30544
Interproscan hits (IPS)	24535	27471	27205	27521
IPS with GO hits	14865	15778	15583	15898
e. Number of KEGG pathways identified for predicted genes.
	AP	PLAT_d	MERGE	PLAT*_GC
# of Kegg pathways	131	131	130	133
