# Supplementary material for: Comparison of three assembly strategies for a heterozygous seedless grapevine genome assembly
Source: BMC Genomics. 2018 Jan 17;19:57. doi: 10.1186/s12864-018-4434-2 (PMC5773036; doi:10.1186/s12864-018-4434-2)
Supplement: Supplementary file 4 — Plant transcription factor identification for all four assemblies and V. vinifera (VCOST.v3) using PlantTFDB. (XLSX 15 kb) [file 12864_2018_4434_MOESM4_ESM.xlsx]

## Sheet: PlantTFDB results for all
Additional file 4. Plant transcription factor identification for all four assemblies and V. vinifera (PN400024 12X.v2, VCOST,v3) using PlantTFDB. AP and PLAT*_GC assembly results are highlighted in gray and yellow respectivtly. The V. vinifera (PN400024, 12X.v2, VCOST.v3) transcription factors are highlighted in purple.
Plant TF details	AP		Plant TF details	PLAT_d		Plant TF details	MERGE		Plant TF details	PLAT*_GC		Plant TF details	V. vinifera (VCOST.v3)
AP2	19		AP2	20		AP2	20		AP2	19		AP2	18
ARF	17		ARF	14		ARF	19		ARF	18		ARF	19
ARR-B	8		ARR-B	11		ARR-B	9		ARR-B	16		ARR-B	16
B3	44		B3	35		B3	36		B3	46		B3	47
BBR-BPC	5		BBR-BPC	5		BBR-BPC	5		BBR-BPC	5		BBR-BPC	5
BES1	7		BES1	9		BES1	10		BES1	8		BES1	9
bHLH	135		bHLH	151		bHLH	141		bHLH	144		bHLH	141
bZIP	66		bZIP	58		bZIP	61		bZIP	64		bZIP	67
C2H2	92		C2H2	96		C2H2	95		C2H2	96		C2H2	93
C3H	43		C3H	40		C3H	44		C3H	52		C3H	47
CAMTA	6		CAMTA	6		CAMTA	7		CAMTA	7		CAMTA	4
CO-like	12		CO-like	10		CO-like	10		CO-like	11		CO-like	12
CPP	6		CPP	6		CPP	7		CPP	6		CPP	6
DBB	6		DBB	7		DBB	7		DBB	8		DBB	7
Dof	21		Dof	23		Dof	23		Dof	25		Dof	25
E2F/DP	9		E2F/DP	8		E2F/DP	9		E2F/DP	8		E2F/DP	7
EIL	4		EIL	5		EIL	4		EIL	4		EIL	4
ERF	48		ERF	48		ERF	47		ERF	53		ERF	125
FAR1	43		FAR1	46		FAR1	51		FAR1	50		FAR1	65
G2-like	53		G2-like	55		G2-like	57		G2-like	53		G2-like	45
GATA	22		GATA	27		GATA	26		GATA	28		GATA	23
GeBP	6		GeBP	6		GeBP	6		GeBP	6		GeBP	4
GRAS	50		GRAS	54		GRAS	54		GRAS	56		GRAS	52
GRF	12		GRF	0		GRF	0		GRF	11		GRF	10
HB-other	11		HB-other	16		HB-other	9		HB-other	9		HB-other	11
HB-PHD	1		HB-PHD	2		HB-PHD	2		HB-PHD	3		HB-PHD	2
HD-ZIP	35		HD-ZIP	37		HD-ZIP	32		HD-ZIP	31		HD-ZIP	35
HRT-like	1		HRT-like	1		HRT-like	1		HRT-like	1		HRT-like	1
HSF	3		HSF	19		HSF	20		HSF	19		HSF	19
LBD	21		LBD	26		LBD	42		LBD	39		LBD	50
LFY	2		LFY	2		LFY	2		LFY	2		LFY	1
LSD	3		LSD	3		LSD	3		LSD	3		LSD	3
MIKC_MADS	10		MIKC_MADS	5		MIKC_MADS	22		MIKC_MADS	9		MIKC_MADS	41
M-type_MADS	13		M-type_MADS	14		M-type_MADS	26		M-type_MADS	14		M-type_MADS	53
MYB	85		MYB	95		MYB	57		MYB	60		MYB	152
MYB_related	94		MYB_related	93		MYB_related	108		MYB_related	107		MYB_related	73
NAC	65		NAC	80		NAC	65		NAC	68		NAC	86
NF-X1	4		NF-X1	4		NF-X1	3		NF-X1	3		NF-X1	3
NF-YA	8		NF-YA	8		NF-YA	8		NF-YA	7		NF-YA	7
NF-YB	20		NF-YB	19		NF-YB	7		NF-YB	23		NF-YB	18
NF-YC	9		NF-YC	10		NF-YC	9		NF-YC	11		NF-YC	10
Nin-like	7		Nin-like	8		Nin-like	8		Nin-like	9		Nin-like	9
NZZ/SPL	1		NZZ/SPL	1		NZZ/SPL	1		NZZ/SPL	1		NZZ/SPL	2
RAV	3		RAV	4		RAV	3		RAV	4		RAV	4
S1Fa-like	2		S1Fa-like	2		S1Fa-like	1		S1Fa-like	2		S1Fa-like	2
SAP	1		SAP	1		SAP	1		SAP	1		SAP	1
SBP	17		SBP	18		SBP	17		SBP	18		SBP	19
SRS	5		SRS	6		SRS	6		SRS	6		SRS	6
STAT	1					STAT	1		STAT	1		STAT	1
TALE	20		TALE	21		TALE	21		TALE	21		TALE	21
TCP	19		TCP	20		TCP	20		TCP	21		TCP	22
Trihelix	37		Trihelix	37		Trihelix	38		Trihelix	39		Trihelix	39
VOZ	2		VOZ	2		VOZ	2		VOZ	2		VOZ	2
Whirly	2		Whirly	2		Whirly	2		Whirly	2		Whirly	2
WOX	10		WOX	11		WOX	11		WOX	11		WOX	12
WRKY	62		WRKY	64		WRKY	64		WRKY	65		WRKY	62
YABBY	10		YABBY	12		YABBY	11		YABBY	11		YABBY	7
ZF-HD	16		ZF-HD	16		ZF-HD	17		ZF-HD	17		ZF-HD	18
Total	1334		Total	1399		Total	1388		Total	1434		Total	1645
